# Supplementary material for: Alatococcus, a new genus of Sapindaceae from Espirito Santo, Brazil
Source: PhytoKeys. 2012 Mar 9;(10):1–5. doi: 10.3897/phytokeys.10.2718 (PMC3310190; doi:10.3897/phytokeys.10.2718)
Supplement: XML Treatment for Alatococcus [file phytokeys.10.2718-treatment1.xml]

<!DOCTYPE tp:taxon-treatment
  PUBLIC "-//TaxonX//DTD Taxonomic Treatment Publishing DTD v0 20100105//EN" "tax-treatment-NSO.dtd">
<tp:taxon-treatment xmlns:tp="http://www.plazi.org/taxpub"><tp:treatment-meta><mixed-citation publication-type="journal"><person-group><name><surname>Acevedo-Rodríguez</surname><given-names>Pedro</given-names></name></person-group><article-title><italic>Alatococcus</italic>, a new genus of Sapindaceae  from Espirito Santo, Brazil</article-title><source>PhytoKeys</source><day>9</day><month>3</month><year>2012</year><volume>2012</volume><issue>10</issue><fpage>1</fpage><lpage>5</lpage><pub-id pub-id-type="doi">10.3897/phytokeys.10.2718</pub-id></mixed-citation></tp:treatment-meta><tp:nomenclature><tp:taxon-name>
                        <tp:taxon-name-part taxon-name-part-type="genus">Alatococcus</tp:taxon-name-part>
                    <object-id xmlns:xlink="http://www.w3.org/1999/xlink" xlink:type="simple">urn:lsid:ipni.org:names:77117837-1</object-id>
                    <object-id xmlns:xlink="http://www.w3.org/1999/xlink" xlink:type="simple">http://species-id.net/wiki/Alatococcus</object-id>
                    </tp:taxon-name><tp:taxon-authority>Acev.-Rodr.</tp:taxon-authority><tp:taxon-status xmlns:xlink="http://www.w3.org/1999/xlink" xlink:type="simple">gen. nov.</tp:taxon-status></tp:nomenclature><tp:treatment-sec sec-type="Remarks"><title>Remarks</title><p>Alatococcus siqueirae is distinguished by its fruits which consist of a single, woody, subglobose, mericarp with a wing that surrounds the entire longitudinal circumference of the locule.</p></tp:treatment-sec><tp:treatment-sec sec-type="Type"><title>Type.</title><p><italic><tp:taxon-name>Alatococcus siqueirae</tp:taxon-name></italic> Acev.-Rodr.</p></tp:treatment-sec><tp:treatment-sec sec-type="Description"><title>Description.</title><p> Small to medium-sized trees. Stipules wanting. Leaves alternate, paripinnate; leaflets entire; distal leaflet rudimentary. Inflorescences distal or axillary, paniculate thyrses, with flowers in lateral sub-cincinni. Flowers functionally unisexual; calyx zygomorphic, sepals 5, free, imbricate, the outer 2 smaller; petals 5, clawed, twice as long as the sepals; appendages hood-shaped, with corniform crest and wooly ligule; disc semi-annular; stamens 8; pollen isopolar, subspheroidal, colporate, with striate ornamentation; ovary 3-carpellate, with a single ovule per carpel; stigma shortly trifid. Fruit of a single, woody, sub-globose, winged mericarp, the wing surrounding the entire longitudinal circumference of the locule; seed solitary, exarillate with a large hilum at base.</p></tp:treatment-sec><tp:treatment-sec sec-type="Distribution"><title>Distribution.</title><p> One species, known only from Espirito Santo, Brazil.</p></tp:treatment-sec><tp:treatment-sec sec-type="Etymology"><title>Etymology.</title><p>The name <italic><tp:taxon-name>Alatococcus</tp:taxon-name></italic> refers to the winged mericarps which characterizes the genus.</p></tp:treatment-sec></tp:taxon-treatment>
