# Supplementary material for: Alatococcus, a new genus of Sapindaceae from Espirito Santo, Brazil
Source: PhytoKeys. 2012 Mar 9;(10):1–5. doi: 10.3897/phytokeys.10.2718 (PMC3310190; doi:10.3897/phytokeys.10.2718)
Supplement: XML Treatment for Alatococcus siqueirae [file phytokeys.10.2718-treatment2.xml]

<!DOCTYPE tp:taxon-treatment
  PUBLIC "-//TaxonX//DTD Taxonomic Treatment Publishing DTD v0 20100105//EN" "tax-treatment-NSO.dtd">
<tp:taxon-treatment xmlns:tp="http://www.plazi.org/taxpub"><tp:treatment-meta><mixed-citation publication-type="journal"><person-group><name><surname>Acevedo-Rodríguez</surname><given-names>Pedro</given-names></name></person-group><article-title><italic>Alatococcus</italic>, a new genus of Sapindaceae  from Espirito Santo, Brazil</article-title><source>PhytoKeys</source><day>9</day><month>3</month><year>2012</year><volume>2012</volume><issue>10</issue><fpage>1</fpage><lpage>5</lpage><pub-id pub-id-type="doi">10.3897/phytokeys.10.2718</pub-id></mixed-citation></tp:treatment-meta><tp:nomenclature><tp:taxon-name>
                        <tp:taxon-name-part taxon-name-part-type="genus">Alatococcus</tp:taxon-name-part>
                        <tp:taxon-name-part taxon-name-part-type="species">siqueirae</tp:taxon-name-part>
                    <object-id xmlns:xlink="http://www.w3.org/1999/xlink" xlink:type="simple">urn:lsid:ipni.org:names:77117838-1</object-id>
                    <object-id xmlns:xlink="http://www.w3.org/1999/xlink" xlink:type="simple">http://species-id.net/wiki/Alatococcus_siqueirae</object-id>
                    </tp:taxon-name><tp:taxon-authority>Acev.-Rodr.</tp:taxon-authority><tp:taxon-status xmlns:xlink="http://www.w3.org/1999/xlink" xlink:type="simple">sp. nov.</tp:taxon-status><xref ref-type="fig" rid="F1">Fig. 1</xref></tp:nomenclature><tp:treatment-sec sec-type="Type"><title>Type.</title><p> Brazil; Espirito Santo. Linhares, Povoaçao. Estrada Povaçao a Linhares, beira do rio; matas de cabrucas de cacao, mata de tabuleiro, <named-content xmlns:xlink="http://www.w3.org/1999/xlink" content-type="dwc:verbatimCoordinates" xlink:type="simple">19°33'02"S, 39°50'40"W</named-content>, 7 May 2011 (fl), <italic>G.S. Siqueira &amp; L.F. Silva Magnago 639</italic> (holotype US!; isotypes CVRD, K!, NY!, RB!). <xref ref-type="fig" rid="F1">Fig. 1</xref>.<!--PageBreak--><!--PageBreak--></p></tp:treatment-sec><tp:treatment-sec sec-type="Description"><title>Description.</title><p> Tree to 14–19 m tall. Branches terete, glabrous, grayish with lines of lenticels. Leaves paripinnate; petiole plus rachis 20–32 cm long, flattened adaxially, minutely lenticellate; petiolules 5–12 mm long, pulvinate; leaflets 8–12, elliptic, oblong or nearly oblanceolate, 14–20.5 × 6–7.5 cm, chartaceous, glabrous, the base obtuse, sometimes slightly asymmetrical, the apex obtuse to acute, the margins entire, midvein and secondary veins abaxially prominent, lighter.</p><p>Thyrses axillary, to 60 cm long, axes appressed-pubescent to glabrous; flowers in sub-cincinni; pedicels 2.5–3 mm long, articulate at base. Calyx abaxially glabrous; sepals ovate, ciliate, outer sepals ca. 2.5 mm long, inner sepals ca. 3 mm long; petals ca. 6 mm long, lanceolate, clawed at base, obtuse at apex, abaxially sericeous; appendage hood-shaped, ca. 2 mm long, with a bi-corniform crest and a wooly ligule; nectary asymmetrical-pentagonous (2 lobes per petal except for the anterior petal that has no lobes or only slightly developed ones), pubescent; stamens of unequal lengths, 1.5–2.5 mm long, filament flattened, lanose on lower half, anthers ellipsoid; pistillode trigonous, tricarpellate. Fruit of one, subglobose, well-developed, winged mericarp and two rudimentary mericarps; mericarp woody, 3.5–4 × 2.5–3 cm, asymmetrical with style in lateral position; wing surrounding its longitudinal circumference; seeds exarillate, subglobose, ca. 1.7 cm long; hilum elliptic, ca. 7 mm wide.</p><fig id="F1" position="float" orientation="portrait"><label>Figure 1.</label><caption><p> <italic><tp:taxon-name>Alatococcus siqueirae</tp:taxon-name></italic> <bold>A</bold> Branch with detail of petiolules <bold>B</bold> Sub-cincinnus <bold>C</bold> Staminate flower bud <bold>D</bold> Staminate flower <bold>E</bold> Petal with appendage, adaxial and lateral views <bold>F</bold> Portion of staminate flower showing unilateral nectary disc and stamens, staminate flower with removed petal showing nectary disc, stamens and pistillode <bold>G</bold> Pistillode, top and lateral views <bold>H</bold> Fruit, two lateral views <bold>I</bold> Dissected fruit showing wing, locule, mesocarp and seed, seed basal view. <bold>A, H–I</bold> from <italic>Folli 1761</italic> (K); <bold>B–G</bold> from <italic>Siqueira and Magnago 639</italic> (US).</p></caption><graphic xmlns:xlink="http://www.w3.org/1999/xlink" xlink:href="PhytoKeys-010-001-g001.jpg" position="float" orientation="portrait" xlink:type="simple"/></fig></tp:treatment-sec><tp:treatment-sec sec-type="Pollen"><title>Pollen.</title><p>Pollen grains in <italic><tp:taxon-name>Alatococcus siqueirae</tp:taxon-name></italic> are isopolar, tricolporate, subspheroidal in equatorial view, trigonous in polar view, and with striate ornamentation (<xref ref-type="fig" rid="F2">Fig 2a-b</xref>). Size as measured from 20 pollen grains using light microscopy is as follows: polar axis 20.11 µm (17.89–21.81µm); equatorial axis 19.16 µm (17.21–21.79 µm). Permanent pollen slides are deposited at Smithsonian’s pollen collection.</p></tp:treatment-sec><tp:treatment-sec sec-type="Vernacular names"><title>Vernacular names.</title><p> baratinha, pitomba do rio doce.</p><p><bold>Distribution and ecology</bold>. Known only from Espirito Santo, Brazil, on <italic>tabuleiro</italic>, gallery and tall forests.</p></tp:treatment-sec><tp:treatment-sec sec-type="Specimen examined"><title>Specimen examined.</title><p> Brazil. Espirito Santo; Laranja da Terra, tall forest, 17 Dec 1992 (fr), <italic>Folli 1761</italic> (K, US), Linhares, road from Linhares to Fazenda Maria Bonita, gallery forest, <named-content xmlns:xlink="http://www.w3.org/1999/xlink" content-type="dwc:verbatimCoordinates" xlink:type="simple">19°26'18"S, 39°58'00"W</named-content>, 26 Oct 2010 (fr), <italic>Folli 6734</italic> (US).</p><fig id="F2" position="float" orientation="portrait"><label>Figure 2.</label><caption><p> Pollen of <italic><tp:taxon-name>Alatococcus siqueirae</tp:taxon-name></italic>. <bold>A</bold> Equatorial view showing colpus and pore <bold>B</bold> Polar view showing three colpi and striate ornamentation. All from <italic>Siqueira &amp; Magnago 639</italic> (US).</p></caption><graphic xmlns:xlink="http://www.w3.org/1999/xlink" xlink:href="PhytoKeys-010-001-g002.jpg" position="float" orientation="portrait" xlink:type="simple"/></fig></tp:treatment-sec><tp:treatment-sec sec-type="Etymology"><title>Etymology.</title><p> The epithet honors Geovani Siqueira, curator of the CVRD herbarium, who collected flowering material of the new species, allowing the determination to the generic level.</p></tp:treatment-sec></tp:taxon-treatment>
